# Supplementary material for: Parylene-Sealed Perovskite Nanocrystals Down-Shifting Layer for Luminescent Spectral Matching in Thin Film Photovoltaics
Source: Nanomaterials (Basel). 2023 Jan 3;13(1):210. doi: 10.3390/nano13010210 (PMC9823874; doi:10.3390/nano13010210)
Supplement: Supplementary file 1 [file nanomaterials-13-00210-s001.zip]

Archive with 1 entries (1 files):
- nanomaterials-2116466-supplementary.pdf
